# Supplementary material for: Development and Validation of a Neural Network Model for Predicting Atrial Fibrillation and Detecting Silent Arrhythmias in Patients with Chronic Obstructive Pulmonary Disease Based on Echocardiography Data
Source: Diseases. 2026 Jun 9;14(6):206. doi: 10.3390/diseases14060206 (PMC13298696; doi:10.3390/diseases14060206)
Supplement: Supplementary file 1 [file diseases-14-00206-s001.zip]

Archive with 1 entries (1 files):
- diseases-4333162-supplementary.pdf
